# Supplementary material for: EpiJen: a server for multistep T cell epitope prediction
Source: BMC Bioinformatics. 2006 Mar 13;7:131. doi: 10.1186/1471-2105-7-131 (PMC1421443; doi:10.1186/1471-2105-7-131)
Supplement: Additional File 1 — A .xls file containing the results from the external validation. A set of 160 epitopes, belonging to HLA-A*01, HLA-A*02, HLA-A*03, HLA-A*11, HLA-A*24, HLA-A*33, HLA-A*68, HLA-B*07, HLA-B*27, HLA-B*35, HLA-B*40, HLA-B*44, HLA-B*51 and HLA-B*53 allele families, and their source proteins (swiss-prot code) are given. Values for true positives (TP), false negatives (FN), false positives (FP), sensitivity and positive predictive value (PPV) are shown at different thresholds: 5%, 4%, 3% and 2%. [file 1471-2105-7-131-S1.xls]

## Sheet: all
				0.05							0.04							0.03							0.02
A2	swiss-prot	nonamers	epitopes	0.05	5% rounded	TP	FN	FP	sensitivity	PPV	0.04	4% rounded	TP	FN	FP	sensitivity	PPV	0.03	3% rounded	TP	FN	FP	sensitivity	PPV	0.02	2% rounded	TP	FN	FP	sensitivity	PPV
ALNKMFCQL	P04637	385	6	19.25	20	6	0	14	100	30	15.4	16	6	0	10	100	37.5	11.55	12	5	1	7	83.3333	41.6667	7.7	8	5	1	3	83.3333	62.5
FIMIVGGLV	P04579	857	4	42.85	43	3	1	40	75	6.97674	34.28	35	3	1	32	75	8.57143	25.71	26	2	2	24	50	7.69231	17.14	18	2	2	16	50	11.1111
FLQSRPEPT	P03349	493	6	24.65	25	4	2	21	66.6667	16	19.72	20	3	3	17	50	15	14.79	15	3	3	12	50	20	9.86	10	2	4	8	33.3333	20
FLYALALLL	P13285	489	1	24.45	25	1	0	24	100	4	19.56	20	1	0	19	100	5	14.67	15	1	0	14	100	6.66667	9.78	10	1	0	9	100	10
GIGIGVLAA	P10228	503	1	25.15	26	0	1	26	0	0	20.12	21	0	1	21	0	0	15.09	16	0	1	16	0	0	10.06	11	0	1	11	0	0
HLSTAFARV	Q16790	451	3	22.55	23	3	0	20	100	13.0435	18.04	18	3	0	15	100	16.6667	13.53	14	3	0	11	100	21.4286	9.02	9	1	2	8	33.3333	11.1111
KLWESPQEI	P35977	178	1	8.9	9	1	0	8	100	11.1111	7.12	8	1	0	7	100	12.5	5.34	6	1	0	5	100	16.6667	3.56	4	1	0	3	100	25
LLVVMGTLV	P40126	511	8	25.55	26	5	3	21	62.5	19.2308	20.44	21	5	3	16	62.5	23.8095	15.33	16	5	3	11	62.5	31.25	10.22	11	3	5	8	37.5	27.2727
MLLSVPLLL	P27797	409	1	20.45	21	1	0	20	100	4.7619	16.36	17	1	0	16	100	5.88235	12.27	13	1	0	12	100	7.69231	8.18	9	1	0	8	100	11.1111
NLQSLTNLL	P17394	835	5	41.75	42	5	0	37	100	11.9048	33.4	34	4	1	30	80	11.7647	25.05	26	3	2	23	60	11.5385	16.7	17	3	2	14	60	17.6471
PLFQVPEPV	P02771	601	2	30.05	31	2	0	29	100	6.45161	24.04	24	2	0	22	100	8.33333	18.03	18	2	0	16	100	11.1111	12.02	12	2	0	10	100	16.6667
SLLQHLIGL	P78395	500	1	25	25	1	0	24	100	4	20	20	1	0	19	100	5	15	15	1	0	14	100	6.66667	10	10	1	0	9	100	10
VLLWEIFSL	P29376	854	1	42.7	43	1	0	42	100	2.32558	34.16	35	1	0	34	100	2.85714	25.62	26	1	0	25	100	3.84615	17.08	18	1	0	17	100	5.55556
KCDICTDEY	P14679	521	1	26.05	27	0	1	27	0	0	20.84	21	0	1	21	0	0	15.63	16	0	1	16	0	0	10.42	11	0	1	11	0	0
QLSLLMWIT	P78358	172	1	8.6	9	0	1	9	0	0	6.88	7	0	1	7	0	0	5.16	6	0	1	6	0	0	3.44	4	0	1	4	0	0
KLHLYSHPI	P03156	824	16	41.2	42	15	1	27	93.75	35.7143	32.96	33	12	4	21	75	36.3636	24.72	25	10	6	15	62.5	40	16.48	16	9	7	7	56.25	56.25
A3
AIFQCSMTK	P03369	995	1	49.75	50	1	0	49	100	2	39.8	40	1	0	39	100	2.5	29.85	30	1	0	29	100	3.33333	19.9	20	1	0	19	100	5
ALNFPGSQK	P40967	653	1	32.65	33	1	0	32	100	3.0303	26.12	27	1	0	26	100	3.7037	19.59	20	1	0	19	100	5	13.06	14	1	0	13	100	7.14286
HLFGYSWYK	P06731	694	1	34.7	35	1	0	34	100	2.85714	27.76	28	1	0	27	100	3.57143	20.82	21	1	0	20	100	4.7619	13.88	14	1	0	13	100	7.14286
IVGLNKIVR	P04592	491	1	24.55	25	0	1	25	0	0	19.64	20	0	1	20	0	0	14.73	15	0	1	15	0	0	9.82	10	0	1	10	0	0
A11
ATIGTAMYK	P03209	597	1	29.85	30	1	0	29	100	3.33333	23.88	24	1	0	23	100	4.16667	17.91	18	1	0	17	100	5.55556	11.94	12	1	0	11	100	8.33333		A*1101
ELNEALELK	Q00366	388	1	19.4	20	0	1	20	0	0	15.52	16	0	1	16	0	0	11.64	12	0	1	12	0	0	7.76	8	0	1	8	0	0		A*1101
RFKMFPEVK	Q05329	576	1	28.8	29	0	1	29	0	0	23.04	23	0	1	23	0	0	17.28	18	0	1	18	0	0	11.52	12	0	1	12	0	0		A*1101
IVTDFSVIK	P03203	930	1	46.5	47	1	0	46	100	2.12766	37.2	38	1	0	37	100	2.63158	27.9	28	1	0	27	100	3.57143	18.6	19	1	0	18	100	5.26316
ALNFPGSQK	P40967	653	1	32.65	33	1	0	32	100	3.0303	26.12	27	1	0	26	100	3.7037	19.59	20	1	0	19	100	5	13.06	14	1	0	13	100	7.14286
AVDLSHFLK	P03405	198	1	9.9	10	1	0	9	100	10	7.92	8	1	0	7	100	12.5	5.94	6	1	0	5	100	16.6667	3.96	4	1	0	3	100	25
A33
LLGPGRPYR	P40126	511	1	25.55	26	1	0	25	100	3.84615	20.44	21	1	0	20	100	4.7619	15.33	16	1	0	15	100	6.25	10.22	11	1	0	10	100	9.09091		A*3101
A6801
KTGGPIYKR	Q08034	489	1	24.45	25	0	1	25	0	0	19.56	20	0	1	20	0	0	14.67	15	0	1	15	0	0	9.78	10	0	1	10	0	0		A*6801
A1
CTELKLSDY	P26077	490	1	24.5	25	1	0	24	100	4	19.6	20	1	0	19	100	5	14.7	15	1	0	14	100	6.66667	9.8	10	1	0	9	100	10
EADPTGHSY	P43355	301	1	15.05	16	1	0	15	100	6.25	12.04	12	1	0	11	100	8.33333	9.03	9	1	0	8	100	11.1111	6.02	6	1	0	5	100	16.6667
EVDPIGHLY	P43357	306	1	15.3	16	1	0	15	100	6.25	12.24	13	1	0	12	100	7.69231	9.18	10	1	0	9	100	10	6.12	7	1	0	6	100	14.2857
GSEELRSLY	P05887	491	1	24.55	25	1	0	24	100	4	19.64	20	1	0	19	100	5	14.73	15	1	0	14	100	6.66667	9.82	10	1	0	9	100	10
ISNQEPLKL	P05133	421	1	21.05	22	1	0	21	100	4.54545	16.84	17	1	0	16	100	5.88235	12.63	13	1	0	12	100	7.69231	8.42	9	0	1	9	0	0
VSDGGPNLY	P16504	749	1	37.45	38	1	0	37	100	2.63158	29.96	30	1	0	29	100	3.33333	22.47	23	1	0	22	100	4.34783	14.98	15	1	0	14	100	6.66667
A24
AFLPWHRLF	P14679	521	1	26.05	27	1	0	26	100	3.7037	20.84	21	1	0	20	100	4.7619	15.63	16	1	0	15	100	6.25	10.42	11	1	0	10	100	9.09091
AYGLDFYIL	Q13084	120	1	6	6	1	0	5	100	16.6667	4.8	5	1	0	4	100	20	3.6	4	1	0	3	100	25	2.4	3	1	0	2	100	33.3333
AYDFLYNYL	Q9UL01	950	1	47.5	48	1	0	47	100	2.08333	38	38	1	0	37	100	2.63158	28.5	29	1	0	28	100	3.44828	19	19	1	0	18	100	5.26316
DFKDCERRF	P50902	280	4	14	14	3	1	11	75	21.4286	11.2	12	3	1	9	75	25	8.4	9	2	2	7	50	22.2222	5.6	6	2	2	4	50	33.3333
EYLDDRNTF	P04637	385	2	19.25	20	2	0	18	100	10	15.4	16	2	0	14	100	12.5	11.55	12	2	0	10	100	16.6667	7.7	8	2	0	6	100	25
EYLQLVFGI	P43356	306	1	15.3	16	1	0	15	100	6.25	12.24	13	1	0	12	100	7.69231	9.18	10	1	0	9	100	10	6.12	7	1	0	6	100	14.2857
FFFDIDLLL	P06725	553	4	27.65	28	4	0	24	100	14.2857	22.12	23	4	0	19	100	17.3913	16.59	17	2	2	15	50	11.7647	11.06	12	2	2	10	50	16.6667
IMPKAGLLI	P43357	306	1	15.3	16	1	0	15	100	6.25	12.24	13	1	0	12	100	7.69231	9.18	10	1	0	9	100	10	6.12	7	1	0	6	100	14.2857
KFHRVIKDF	P45877	204	1	10.2	11	1	0	10	100	9.09091	8.16	9	1	0	8	100	11.1111	6.12	7	1	0	6	100	14.2857	4.08	5	1	0	4	100	20
LYVDSLFFL	P78395	501	1	25.05	26	1	0	25	100	3.84615	20.04	20	1	0	19	100	5	15.03	15	1	0	14	100	6.66667	10.02	10	1	0	9	100	10
LYSDPADYF	Q9Y3Q0	732	2	36.6	37	2	0	35	100	5.40541	29.28	30	2	0	28	100	6.66667	21.96	22	2	0	20	100	9.09091	14.64	15	2	0	13	100	13.3333
NYKHCFPEI	P43355	301	1	15.05	16	1	0	15	100	6.25	12.04	12	1	0	11	100	8.33333	9.03	9	1	0	8	100	11.1111	6.02	6	1	0	5	100	16.6667
QYDPVAALF	P06725	543	1	27.15	28	1	0	27	100	3.57143	21.72	22	1	0	21	100	4.54545	16.29	17	1	0	16	100	5.88235	10.86	11	1	0	10	100	9.09091
TFPDLESEF	P43357	306	1	15.3	16	1	0	15	100	6.25	12.24	13	1	0	12	100	7.69231	9.18	10	1	0	9	100	10	6.12	7	1	0	6	100	14.2857
TYACFVSNL	P06731	694	1	34.7	35	1	0	34	100	2.85714	27.76	28	1	0	27	100	3.57143	20.82	21	1	0	20	100	4.7619	13.88	14	1	0	13	100	7.14286
TYSAGIVQI	P03203	930	1	46.5	47	1	0	46	100	2.12766	37.2	38	1	0	37	100	2.63158	27.9	28	1	0	27	100	3.57143	18.6	19	1	0	18	100	5.26316
LPGCSFSIF	P27954	184	1	9.2	10	0	1	10	0	0	7.36	8	0	1	8	0	0	5.52	6	0	1	6	0	0	3.68	4	0	1	4	0	0
B7
MPNDPNRNV	P05691	170	1	8.5	9	1	0	8	100	11.1111	6.8	7	1	0	6	100	14.2857	5.1	6	1	0	5	100	16.6667	3.4	4	1	0	3	100	25
DPRRRSRNL	P27959	506	1	25.3	26	1	0	25	100	3.84615	20.24	21	1	0	20	100	4.7619	15.18	16	1	0	15	100	6.25	10.12	11	1	0	10	100	9.09091
FPRIWLHGL	P05926	70	1	3.5	4	1	0	3	100	25	2.8	3	1	0	2	100	33.3333	2.1	3	1	0	2	100	33.3333	1.4	2	1	0	1	100	50
GPGHKARVL	P12493	491	1	24.55	25	1	0	24	100	4	19.64	20	1	0	19	100	5	14.73	15	1	0	14	100	6.66667	9.82	10	1	0	9	100	10
IPQQHTQVL	P06731	694	1	34.7	35	1	0	34	100	2.85714	27.76	28	1	0	27	100	3.57143	20.82	21	1	0	20	100	4.7619	13.88	14	1	0	13	100	7.14286
LPGCSFSIF	P27954	184	1	9.2	10	0	1	10	0	0	7.36	8	0	1	8	0	0	5.52	6	0	1	6	0	0	3.68	4	0	1	4	0	0
NPKASLLSL	P26589	385	1	19.25	20	1	0	19	100	5	15.4	16	1	0	15	100	6.25	11.55	12	1	0	11	100	8.33333	7.7	8	1	0	7	100	12.5
QPRAPIRPI	P03204	984	1	49.2	50	1	0	49	100	2	39.36	40	1	0	39	100	2.5	29.52	30	1	0	29	100	3.33333	19.68	20	1	0	19	100	5
RPMTYKAAV	P03404	115	1	5.75	6	1	0	5	100	16.6667	4.6	5	1	0	4	100	20	3.45	4	1	0	3	100	25	2.3	3	1	0	2	100	33.3333
RVRFFFPSL	P43355	301	1	15.05	16	1	0	15	100	6.25	12.04	12	1	0	11	100	8.33333	9.03	9	1	0	8	100	11.1111	6.02	6	1	0	5	100	16.6667
TPQDLNTML	P03350	503	1	25.15	26	1	0	25	100	3.84615	20.12	21	1	0	20	100	4.7619	15.09	16	1	0	15	100	6.25	10.06	11	1	0	10	100	9.09091
VPAPAGPIV	P12977	804	1	40.2	41	1	0	40	100	2.43902	32.16	33	0	1	33	0	0	24.12	25	0	1	25	0	0	16.08	17	0	1	17	0	0
B35
AVLLHEESM	P03203	930	1	46.5	47	0	1	47	0	0	37.2	38	0	1	38	0	0	27.9	28	0	1	28	0	0	18.6	19	0	1	19	0	0
EADPTGHSY	P43355	301	1	15.05	16	1	0	15	100	6.25	12.04	12	0	1	12	0	0	9.03	9	0	1	9	0	0	6.02	6	0	1	6	0	0
EPIVGAETF	P03369	995	4	49.75	50	4	0	46	100	8	39.8	40	4	0	36	100	10	29.85	30	4	0	26	100	13.3333	19.9	20	4	0	16	100	20
EVDPIGHLY	P43357	306	1	15.3	16	0	1	16	0	0	12.24	13	0	1	13	0	0	9.18	10	0	1	10	0	0	6.12	7	0	1	7	0	0
FPVRPQVPL	P24741	197	1	9.85	10	1	0	9	100	10	7.88	8	1	0	7	100	12.5	5.91	6	1	0	5	100	16.6667	3.94	4	1	0	3	100	25
GAFLTNVPY	P03409	350	1	17.5	18	0	1	18	0	0	14	14	0	1	14	0	0	10.5	11	0	1	11	0	0	7	7	0	1	7	0	0
HPDIVIYQY	P24740	994	2	49.7	50	1	1	49	50	2	39.76	40	1	1	39	50	2.5	29.82	30	1	1	29	50	3.33333	19.88	20	1	1	19	50	5
IPSINVHHY	P06725	553	1	27.65	28	1	0	27	100	3.57143	22.12	23	1	0	22	100	4.34783	16.59	17	1	0	16	100	5.88235	11.06	12	1	0	11	100	8.33333
MPNDPNRNV	P05691	170	1	8.5	9	1	0	8	100	11.1111	6.8	7	1	0	6	100	14.2857	5.1	6	1	0	5	100	16.6667	3.4	4	1	0	3	100	25
MPVGGQSSF	P12942	317	1	15.85	16	0	1	16	0	0	12.68	13	0	1	13	0	0	9.51	10	0	1	10	0	0	6.34	7	0	1	7	0	0
NASRCWVAM	P27957	313	1	15.65	16	1	0	15	100	6.25	12.52	13	1	0	12	100	7.69231	9.39	10	1	0	9	100	10	6.26	7	1	0	6	100	14.2857
NSSKVSQNY	P12494	491	2	24.55	25	1	1	24	50	4	19.64	20	1	1	19	50	5	14.73	15	1	1	14	50	6.66667	9.82	10	1	1	9	50	10
PPSGKGGNY	P24106	513	1	25.65	26	1	0	25	100	3.84615	20.52	21	1	0	20	100	4.7619	15.39	16	1	0	15	100	6.25	10.26	11	1	0	10	100	9.09091
QAFPQCTIL	P03362	888	1	44.4	45	1	0	44	100	2.22222	35.52	36	1	0	35	100	2.77778	26.64	27	0	1	27	0	0	17.76	18	0	1	18	0	0
TAVPWNASW	P04582	843	1	42.15	43	1	0	42	100	2.32558	33.72	34	1	0	33	100	2.94118	25.29	26	1	0	25	100	3.84615	16.86	17	1	0	16	100	5.88235
TSEHSHFSL	Q05329	577	1	28.85	29	1	0	28	100	3.44828	23.08	24	0	1	24	0	0	17.31	18	0	1	18	0	0	11.54	12	0	1	12	0	0
TVLDVGDAY	P20892	995	1	49.75	50	1	0	49	100	2	39.8	40	0	1	40	0	0	29.85	30	0	1	30	0	0	19.9	20	1	0	19	100	5
WPTLIGLAM	P31953	332	1	16.6	17	1	0	16	100	5.88235	13.28	14	1	0	13	100	7.14286	9.96	10	1	0	9	100	10	6.64	7	1	0	6	100	14.2857
YPGRVNEIL	P03345	421	1	21.05	22	1	0	21	100	4.54545	16.84	17	1	0	16	100	5.88235	12.63	13	1	0	12	100	7.69231	8.42	9	1	0	8	100	11.1111
IPLTEEAEL	P03368	1007	1	50.35	51	1	0	50	100	1.96078	40.28	41	1	0	40	100	2.43902	30.21	31	1	0	30	100	3.22581	20.14	21	1	0	20	100	4.7619
B27				0
RRIYDLIEL	P12977	984	2	49.2	50	2	0	48	100	4	39.36	40	2	0	38	100	5	29.52	30	2	0	28	100	6.66667	19.68	20	2	0	18	100	10
GRAFVTIGK	P19551	845	1	42.25	43	1	0	42	100	2.32558	33.8	34	1	0	33	100	2.94118	25.35	26	1	0	25	100	3.84615	16.9	17	1	0	16	100	5.88235
HRCQAIRKK	P03203	930	1	46.5	47	1	0	46	100	2.12766	37.2	38	1	0	37	100	2.63158	27.9	28	1	0	27	100	3.57143	18.6	19	1	0	18	100	5.26316
IRLRPGGKK	P18800	488	1	24.4	25	1	0	24	100	4	19.52	20	1	0	19	100	5	14.64	15	1	0	14	100	6.66667	9.76	10	1	0	9	100	10
KRVVINKDT	O66200	523	1	26.15	27	1	0	26	100	3.7037	20.92	21	1	0	20	100	4.7619	15.69	16	1	0	15	100	6.25	10.46	11	1	0	10	100	9.09091
KRWIILGLN	P05888	498	1	24.9	25	1	0	24	100	4	19.92	20	1	0	19	100	5	14.94	15	1	0	14	100	6.66667	9.96	10	1	0	9	100	10
RRYPDAVYL	P35973	542	1	27.1	28	1	0	27	100	3.57143	21.68	22	1	0	21	100	4.54545	16.26	17	1	0	16	100	5.88235	10.84	11	1	0	10	100	9.09091
SRYWAIRTK	P26089	490	1	24.5	25	0	1	25	0	0	19.6	20	0	1	20	0	0	14.7	15	0	1	15	0	0	9.8	10	0	1	10	0	0
SRYWAIRTR	P03467	490	1	24.5	25	0	1	25	0	0	19.6	20	0	1	20	0	0	14.7	15	0	1	15	0	0	9.8	10	0	1	10	0	0
B40
IEDPPFNSL	P13285	489	1	24.45	25	1	0	24	100	4	19.56	20	1	0	19	100	5	14.67	15	1	0	14	100	6.66667	9.78	10	1	0	9	100	10
B44
AENLWVTVY	P19549	844	1	42.2	43	1	0	42	100	2.32558	33.76	34	1	0	33	100	2.94118	25.32	26	1	0	25	100	3.84615	16.88	17	1	0	16	100	5.88235
FEDLRVLSF	P26073	490	2	24.5	25	2	0	23	100	8	19.6	20	2	0	18	100	10	14.7	15	2	0	13	100	13.3333	9.8	10	1	1	9	50	10
GEISPLPSL	P03496	222	1	11.1	12	1	0	11	100	8.33333	8.88	9	1	0	8	100	11.1111	6.66	7	1	0	6	100	14.2857	4.44	5	1	0	4	100	20
KEHVIQNAF	P03204	984	1	49.2	50	1	0	49	100	2	39.36	40	1	0	39	100	2.5	29.52	30	1	0	29	100	3.33333	19.68	20	1	0	19	100	5
LEWRFDSRL	P05855	197	1	9.85	10	1	0	9	100	10	7.88	8	1	0	7	100	12.5	5.91	6	1	0	5	100	16.6667	3.94	4	1	0	3	100	25
SEIWRDIDF	P14679	521	1	26.05	27	1	0	26	100	3.7037	20.84	21	1	0	20	100	4.7619	15.63	16	1	0	15	100	6.25	10.42	11	1	0	10	100	9.09091
B51
IPLTEEAEL	P03368	1007	2	50.35	51	2	0	49	100	3.92157	40.28	41	2	0	39	100	4.87805	30.21	31	2	0	29	100	6.45161	20.14	21	1	1	20	50	4.7619
LPSDFFPSV	Q05495	204	1	10.2	11	1	0	10	100	9.09091	8.16	9	1	0	8	100	11.1111	6.12	7	1	0	6	100	14.2857	4.08	5	1	0	4	100	20
NAHEGQLVI	P05133	421	1	21.05	22	1	0	21	100	4.54545	16.84	17	1	0	16	100	5.88235	12.63	13	1	0	12	100	7.69231	8.42	9	1	0	8	100	11.1111
NANPDCKTI	P05888	498	1	24.9	25	1	0	24	100	4	19.92	20	1	0	19	100	5	14.94	15	1	0	14	100	6.66667	9.96	10	1	0	9	100	10
RAIEAQQHL	P04579	857	1	42.85	43	1	0	42	100	2.32558	34.28	35	1	0	34	100	2.85714	25.71	26	1	0	25	100	3.84615	17.14	18	0	1	18	0	0
B53
DPARYEFLW	P43355	301	1	15.05	16	1	0	15	100	6.25	12.04	12	1	0	11	100	8.33333	9.03	9	1	0	8	100	11.1111	6.02	6	1	0	5	100	16.6667
DPSGAYFAW	P25787	225	1	11.25	12	1	0	11	100	8.33333	9	9	1	0	8	100	11.1111	6.75	7	1	0	6	100	14.2857	4.5	5	1	0	4	100	20
EPEPHILLF	P33552	71	1	3.55	4	1	0	3	100	25	2.84	3	1	0	2	100	33.3333	2.13	3	1	0	2	100	33.3333	1.42	2	1	0	1	100	50
YPAEITLTW	P10319	354	1	17.7	18	1	0	17	100	5.55556	14.16	15	1	0	14	100	6.66667	10.62	11	1	0	10	100	9.09091	7.08	8	1	0	7	100	12.5
			166		2884	141	25	2743	84.9398	4.66116		2305	132	34	2173	79.5181	5.4165		1741	123	43	1618	74.0964	7.06491		1174	114	52	1060	68.6747	9.71039
threshold		sensitivity %	PPV %
0.02		0.69	0.097
0.03		0.74	0.07
0.04		0.8	0.054
0.05		0.85	0.047

## Sheet: epitopes
AENLWVTVY	P19549	844	1
AFLPWHRLF	P14679	521	1
AIFQCSMTK	P03369	995	1
ALNFPGSQK	P40967	653	1
ALNFPGSQK	P40967	653	1
ALNKMFCQL	P04637	385	6
ATIGTAMYK	P03209	597	1
AVDLSHFLK	P03405	198	1
AVLLHEESM	P03203	930	1
AYDFLYNYL	Q9UL01	950	1
AYGLDFYIL	Q13084	120	1
CTELKLSDY	P26077	490	1
DFKDCERRF	P50902	280	4
DPARYEFLW	P43355	301	1
DPRRRSRNL	P27959	506	1
DPSGAYFAW	P25787	225	1
EADPTGHSY	P43355	301	1
EADPTGHSY	P43355	301	1
ELNEALELK	Q00366	388	1
EPEPHILLF	P33552	71	1
EPIVGAETF	P03369	995	4
EVDPIGHLY	P43357	306	1
EVDPIGHLY	P43357	306	1
EYLDDRNTF	P04637	385	2
EYLQLVFGI	P43356	306	1
FEDLRVLSF	P26073	490	2
FFFDIDLLL	P06725	553	4
FIMIVGGLV	P04579	857	4
FLQSRPEPT	P03349	493	6
FLYALALLL	P13285	489	1
FPRIWLHGL	P05926	70	1
FPVRPQVPL	P24741	197	1
GAFLTNVPY	P03409	350	1
GEISPLPSL	P03496	222	1
GIGIGVLAA	P10228	503	1
GPGHKARVL	P12493	491	1
GRAFVTIGK	P19551	845	1
GSEELRSLY	P05887	491	1
HLFGYSWYK	P06731	694	1
HLSTAFARV	Q16790	451	3
HPDIVIYQY	P24740	994	2
HRCQAIRKK	P03203	930	1
IEDPPFNSL	P13285	489	1
IMPKAGLLI	P43357	306	1
IPLTEEAEL	P03368	1007	1
IPLTEEAEL	P03368	1007	2
IPQQHTQVL	P06731	694	1
IPSINVHHY	P06725	553	1
IRLRPGGKK	P18800	488	1
ISNQEPLKL	P05133	421	1
IVGLNKIVR	P04592	491	1
IVTDFSVIK	P03203	930	1
KCDICTDEY	P14679	521	1
KEHVIQNAF	P03204	984	1
KFHRVIKDF	P45877	204	1
KLHLYSHPI	P03156	824	16
KLWESPQEI	P35977	178	1
KRVVINKDT	O66200	523	1
KRWIILGLN	P05888	498	1
KTGGPIYKR	Q08034	489	1
LEWRFDSRL	P05855	197	1
LLGPGRPYR	P40126	511	1
LLVVMGTLV	P40126	511	8
LPGCSFSIF	P27954	184	1
LPGCSFSIF	P27954	184	1
LPSDFFPSV	Q05495	204	1
LYSDPADYF	Q9Y3Q0	732	2
LYVDSLFFL	P78395	501	1
MLLSVPLLL	P27797	409	1
MPNDPNRNV	P05691	170	1
MPNDPNRNV	P05691	170	1
MPVGGQSSF	P12942	317	1
NAHEGQLVI	P05133	421	1
NANPDCKTI	P05888	498	1
NASRCWVAM	P27957	313	1
NLQSLTNLL	P17394	835	5
NPKASLLSL	P26589	385	1
NSSKVSQNY	P12494	491	2
NYKHCFPEI	P43355	301	1
PLFQVPEPV	P02771	601	2
PPSGKGGNY	P24106	513	1
QAFPQCTIL	P03362	888	1
QLSLLMWIT	P78358	172	1
QPRAPIRPI	P03204	984	1
QYDPVAALF	P06725	543	1
RAIEAQQHL	P04579	857	1
RFKMFPEVK	Q05329	576	1
RPMTYKAAV	P03404	115	1
RRIYDLIEL	P12977	984	2
RRYPDAVYL	P35973	542	1
RVRFFFPSL	P43355	301	1
SEIWRDIDF	P14679	521	1
SLLQHLIGL	P78395	500	1
SRYWAIRTK	P26089	490	1
SRYWAIRTR	P03467	490	1
TAVPWNASW	P04582	843	1
TFPDLESEF	P43357	306	1
TPQDLNTML	P03350	503	1
TSEHSHFSL	Q05329	577	1
TVLDVGDAY	P20892	995	1
TYACFVSNL	P06731	694	1
TYSAGIVQI	P03203	930	1
VLLWEIFSL	P29376	854	1
VPAPAGPIV	P12977	804	1
VSDGGPNLY	P16504	749	1
WPTLIGLAM	P31953	332	1
YPAEITLTW	P10319	354	1
YPGRVNEIL	P03345	421	1
			166
promiscous epitopes are given in red
			332

## Sheet: proteins
O66200
P02771
P03156
P03203
P03204
P03209
P03345
P03349
P03350
P03362
P03368
P03369
P03404
P03405
P03409
P03467
P03496
P04579
P04579
P04582
P04592
P04637
P05133
P05691
P05855
P05887
P05888
P05926
P06725
P06731
P10228
P10319
P12493
P12494
P12942
P12977
P13285
P14679
P16504
P17394
P18800
P19549
P19551
P20892
P24106
P24740
P24741
P25787
P26073
P26077
P26089
P26589
P27797
P27954
P27957
P27959
P29376
P31953
P33552
P35973
P35977
P40126
P40967
P43355
P43356
P43357
P45877
P50902
P78358
P78395
Q00366
Q05329
Q05495
Q08034
Q13084
Q16790
Q9UL01
Q9Y3Q0
