# Supplementary material for: EpiJen: a server for multistep T cell epitope prediction
Source: BMC Bioinformatics. 2006 Mar 13;7:131. doi: 10.1186/1471-2105-7-131 (PMC1421443; doi:10.1186/1471-2105-7-131)
Supplement: Additional File 2 — A .xls file containing the results from the validation on HIV test set. Twelve HIV proteins carrying 99 T cell epitopes belonging to HLA-A*01, HLA-A*02 and HLA-A*03 allele families were submitted to four different web servers for multistage T cell epitope prediction – NetCTL, EpiJen, WAPP and SMM – and detailed results for each protein are given. [file 1471-2105-7-131-S2.xls]

## Sheet: Sheet1
		NetCTL						EpiJen						WAPP						SMM
p17, 132AA	allele	TP	FN	FP	top%	total		TP	FN	FP	top5%	total		TP	FN	FP	top%	total		TP	FN	FP	top5%	total
KIRLRPGGKK	A3	1		3	4	124		1		5	7	124		1		2	2.4	124			1	5	6	124
RLRPGGKKKY	A3	1						1							1					1
GSEELRSLYN	A1	1		2	2.4			1		6				1		2	2.4			1		5
SLYNTVATLY	A2	1		3	3.2			1		5					1	4	3.2			1		5
NTVATLYCVH	A2		1					1							1						1
p24, 231AA
MVHQAISPRT	A3	1		7	4	223			1	11	12	223			1					1		11	12	223
RTLNAWVKVV	A2		1	3	3.1			1		6					1						1	7
TLNAWVKVVE	A2	1						1							1						1
AEWDRVHPVH	A2	1							1						1					1
TLQEQIGWMT	A2	1							1						1						1
MTNNPPIPVG	A2		1					1							1					1
EIYKRWIILG	A2		1						1						1						1
ILGLNKIVRM	A3	1						1						1		5	2.7	223			1
RMYSPTSILD	A2	1						1							1					1
YVDRFYKTLR	A2		1					1						1		1	0.9			1
ATLEEMMTAC	A2		1					1							1					1
protease, 99AA
VTLWQRPLVT	A2		1	2	2.2	91		1		4	5	91		1		2	3.3	91		1		3	5	91
TIKIGGQLKE	A3	1		4	5.5			1		4				1		2	3.3				1	5
LVGPTPVNII	A2		1						1						1					1
RT, 560AA
ALVEICTEME	A2	1		10	2.7	552		1		20	28	552			1	14	3.3	552		1		20	28	552
ALVEICTEME	A3		1	29	6				1	22					1						1	21
NTPVFAIKKK	A3	1						1						1		26	5.3			1
GIPHPAGLKK	A3		1					1							1					1
YTAFTIPSIN	A2		1					1							1					1
AIFQSSMTKI	A3	1						1							1					1
MTKILEPFRK	A3		1					1							1						1
VIYQYMDDLY	A2	1						1						1						1
YQYMDDLYVG	A2		1					1							1					1
KIEELRQHLL	A2		1						1						1						1
KLVGKLNWAS	A2	1						1						1						1
QIYPGIKVRQ	A3	1							1					1						1
ILKEPVHGVY	A2	1						1						1						1
PLVKLWYQLE	A2		1					1							1						1
KLGKAGYVTN	A2		1						1						1						1
ALQDSGLEVN	A2	1						1						1						1
QIIEQLIKKE	A3	1						1						1						1
KVYLAWVPAH	A3		1						1						1					1
YLAWVPAHKG	A2		1						1						1					1
YLAWVPAHKG	A3	1						1							1					1
integrase, 288AA
RAMASDFNLP	A2		1	5	2	280			1	13	14	280			1	4	1.8	280		1		11	14	280
RAACWWAGIK	A2		1						1						1					1
MAVFIHNFKR	A3	1		17	6.8			1		13					1	9	3.2			1		12
AVFIHNFKRK	A3	1							1						1					1
LLWKGEGAVV	A2	1						1						1						1
rev, 116AA
KLLYQSNPPP	A3		1	3	3.7	108			1		6	108			1	4	4.6	108			1	5	6	108
ISERILGTYL	A1	1		1	1.9			1		5				1		1	1.9			1		5
RILGTYLGRS	A3	1						1		5				1						1
LQLPPLERLT	A2		1	1	1.9			1		3					1	1	2.8			1		4
GVGSPQILVE	A2		1					1						1							1
ILVESPTVLE	A2	1						1						1						1
tat, 101AA
TACTNCYCKK	A3	1		7	8.6	93		1		4	5	93			1	2	2.2	93			1	5	5	93
vif, 192AA
SLVKHHMYVS	A2	1		1	1.6	184		1		8	10	184		1		2	2.2	184		1		8	10	184
HMYVSGKARG	A3	1		10	6.5				1	9					1	11	6.5			1		9
ALAALITPKK	A2		1						1						1						1
KIKPPLPSVT	A2	1						1						1						1
KLTEDRWNKP	A3	1						1						1							1
vpr, 96AA
FPRIWLHGLG	A2		1	4	5.7	88			1	3	5	88			1		3.4	88			1	3	5	88
GLGQHIYETY	A2	1							1					1						1
AIIRILQQLL	A2		1					1						1							1
RILQQLLFIH	A2		1					1						1						1
vpu, 82AA
VVAIIIAIVV	A2		1	2	2.7	74			1	4	4	74			1	6	8.1	74			1	4	4	74
gp160, 856AA
LWVTVYYGVP	A2		1	13	2.8	848			1	31	43	848		1		20	3.1	848			1	33	43	848
VTVYYGVPVW	A2		1					1							1						1
TLFCASDAKA	A3	1		35	4.2			1		42				1		27	3.3			1		40
NVWATHACVP	A2		1						1						1						1
QMHEDIISLW	A2	1						1							1					1
IISLWDQSLK	A2		1						1						1						1
SLWDQSLKPC	A3		1						1						1						1
KLTPLCVSLK	A2	1						1							1					1
KLTSCNTSVI	A2		1					1							1					1
VSFEPIPIHY	A3		1						1						1					1
RGPGRAFVTI	A2		1						1						1						1
HSFNCGGEFF	A3		1						1						1					1
TMGAASMTLT	A2	1							1						1					1
LLQLTVWGIK	A2	1						1						1						1
WLWYIKLFIM	A2	1						1							1					1
YIKLFIMIVG	A2	1						1							1					1
FIMIVGGLVG	A2		1					1							1						1
AVLSIVNRVR	A2	1							1					1						1
RLVNGSLALI	A2	1						1						1						1
RLRDLLLIVT	A2	1						1						1							1
RRGWEALKYW	A1		1	12	1.4	848		1		42				1		14	1.8			1		42
LLQYWSQELK	A2	1							1					1						1
LLNATAIAVA	A2	1						1							1						1
RVIEVVQGAC	A2		1						1						1						1
RIRQGLERIL	A2		1					1							1						1
nef, 206AA
AITSSNTAAT	A2		1	4	3	198			1	6	10	198			1			198			1	7	10	198
ATNAACAWLE	A2		1					1							1						1
AAVDLSHFLK	A2	1						1							1					1
DLSHFLKEKG	A3		1	7	4.5			1							1						1	10
MTYKAAVDLS	A2		1					1							1						1
AVDLSHFLKE	A3	1						1		8					1						1
WIYHTQGYFP	A1		1	3	1.5				1	10					1	2	1				1	10
PLTFGWCYKL	A3	1							1						1						1
LTFGWCYKLV	A2	1						1							1					1
YPLTFGWCYK	A2		1						1						1					1
LEWRFDSRLA	A2		1						1						1						1
AFHHVARELH	A3		1						1						1	5	2.5				1
AFHHVARELH	A2		1						1					1			0.5				1
		49	50	188	3.676	3711		61	38	289	149	2863		33	66	166	3.028	2863		57	42	290	148	2863
		0.494949		0.206751		6.38642		0.616162		0.174286	5.20433			0.333333		0.165829		6.95075		0.575758		0.164265		5.1694
